# Supplementary material for: Genetic conflict with a parasitic nematode disrupts the legume–rhizobia mutualism
Source: Evol Lett. 2018 Apr 13;2(3):233–45. doi: 10.1002/evl3.51 (PMC6121810; doi:10.1002/evl3.51)
Supplement: Supplementary file 1 — Supporting Material [file EVL3-2-233-s001.zip]

Archive with 10 entries (9 files):
- checkAssumptions.R
- __MACOSX/
- __MACOSX/._checkAssumptions.R
- DataAnalysis_MedicagoRhizobiaNematodeMS.R
- Experiment1.csv
- __MACOSX/._Experiment1.csv
- Experiment2.csv
- __MACOSX/._Experiment2.csv
- GenotypeMeans_NodulesAndGalls.csv
- glmm_funs.R
