# Supplementary material for: Genetic conflict with a parasitic nematode disrupts the legume–rhizobia mutualism
Source: Evol Lett. 2018 Apr 13;2(3):233–45. doi: 10.1002/evl3.51 (PMC6121810; doi:10.1002/evl3.51)
Supplement: Supplementary file 1 — Supporting Material [file EVL3-2-233-s001.zip › GenotypeMeans_NodulesAndGalls.csv]

PlantGenotype	nod.R	CI.nod.R	nod.RN	CI.nod.RN	Galls	CI.galls	CI.R.minus.RN	deltaNod
HM001	-0.0697089146494242	0.294368127751995	0.0241838159689106	0.342728681165381	-0.46869897013499	0.652485128029364	0.453594945610405	-0.0938927306183348
HM007	0.102527515357826	0.247281253532491	0.227186774587431	0.250807303087285	0.464406363654074	0.387310614681017	0.359988738328741	-0.124659259229605
HM011	-0.0279476152814064	0.24567775742375	0.0180337369854393	0.258718613197285	0.0582318897926729	0.404391790161597	0.362159030515034	-0.0459813522668457
HM012	0.225120261292268	0.251427134918907	0.253290540460588	0.295646999710746	-0.220009496542186	0.462427472066372	0.393627580181435	-0.0281702791683193
HM013	-0.00541325258917178	0.293608576963644	-0.065578220503652	0.281454913913416	0.277789768361346	0.414812271252624	0.408998409109378	0.0601649679144802
HM028	0.198469781356614	0.236589521254802	0.218210954054465	0.260837235226743	0.291494808844686	0.413252266514018	0.353218534528507	-0.0197411726978511
HM041	-0.135181955783881	0.269545586016027	-0.187364780564348	0.337316808690133	-0.589160239505688	0.471989074144008	0.431797175437941	0.0521828247804672
HM044	-0.168611448034784	0.18935495660423	-0.167815005598646	0.231037073212395	0.14268892230469	0.345760151390389	0.298818151056587	-0.000796442436138356
HM047	-0.143155839662437	0.260631413569409	0.265202658381319	0.270936894167171	0.0584867633024772	0.44660832289118	0.381894834599208	-0.408358498043756
HM048	0.150413877063877	0.247508063837346	0.271305121731475	0.271500072175002	0.251823970616889	0.434435027487113	0.378555798124173	-0.120891244667598
HM049	0.0113507416209837	0.241004410212091	0.417786134380427	0.289924038431173	-0.822973148763069	0.715358577438131	0.368764481521781	-0.406435392759443
HM052	-0.409539537171346	0.271265124606322	-0.440499338777869	0.288567047612305	-0.0027754383778171	0.412358331214367	0.410724550614916	0.0309598016065236
HM053	0.274658990430461	0.25890132566261	0.206876244100947	0.285767248373376	0.2358563688009	0.456590600403947	0.379466620604093	0.0677827463295144
HM061	-0.230607520566104	0.251611747957742	-0.320365643229951	0.308235369085778	0.514755060503148	0.428343997749297	0.404327726607669	0.0897581226638462
HM062	0.0182449352490922	0.255583565621827	0.158650364450811	0.290267308835946	-0.0196963565497769	0.446695963606832	0.398988902066063	-0.140405429201718
HM065	0.00887784189232851	0.242929660474231	0.186179862792771	0.251542116297502	0.184595493074631	0.385978475803106	0.342579571128425	-0.177302020900442
HM071	0.246366907671344	0.254006442804348	-0.0702959993447593	0.290910940844895	0.184255661728225	0.41872981124227	0.400003102464334	0.316662907016104
HM084	-0.310316756677802	0.312613170647174	-0.0109398285806814	0.320737920859617	0.250370744464496	0.554380110928482	0.440904093849817	-0.29937692809712
HM086	-0.329719963820694	0.257107941856781	-0.0749344187970081	0.315744409190186	0.0643130823073036	0.493583746480668	0.407479544192064	-0.254785545023686
HM097	-0.25296561279123	0.257988809784938	-0.0536633660522707	0.27982974309082	0.284568509429125	0.414391595817494	0.388006238995072	-0.199302246738959
HM112	0.0437662077343777	0.255636312204351	0.0739054832724974	0.326932878945753	-0.293842328013937	0.531023860207216	0.407731391043521	-0.0301392755381198
HM127	0.172532456745907	0.19249337826443	0.0393868856496855	0.203736348832799	0.406223659977328	0.327942793898332	0.281373042191831	0.133145571096222
HM128	-0.428619806053885	0.267620335753888	-0.176300987145209	0.288765500815064	0.0581469319560714	0.421630718930352	0.378707053726839	-0.252318818908676
HM129	-0.164160282346248	0.254238527767455	-0.0471558961658709	0.310659716319487	0.31518463086124	0.433260641897376	0.404351188200924	-0.117004386180378
HM130	0.0223610524925117	0.239179378456748	-0.187269001991588	0.289848948030129	0.0935117493076993	0.419536105826268	0.383639647651129	0.2096300544841
HM138	-0.29470807409406	0.305423811449102	-0.302003522566476	0.341757869551883	-0.642638961913764	0.52474878496653	0.454231607842786	0.00729544847241598
HM139	0.0696981500407457	0.254613028503378	0.075593922683729	0.293544468481512	-0.188042992654616	0.511637733904987	0.389037824947406	-0.00589577264298331
HM145	0.318201832534761	0.237844889918882	-0.165655882915564	0.269263450943903	0.385972394610591	0.389229946353796	0.368152405341773	0.483857715450325
HM147	-0.43908838799367	0.288550179699557	-0.426980877365416	0.315685409589365	-0.0814253791848709	0.403480326718816	0.421903564307274	-0.0121075106282548
HM148	0.321404303616597	0.252782722089783	0.0816881764419344	0.303536855420449	0.451036683052055	0.450858897600304	0.401746895143334	0.239716127174663
HM149	0.0162750118609372	0.317513328163688	0.0516383333710529	0.310294991514416	-0.753620725305773	0.534301622972602	0.436190867732534	-0.0353633215101157
HM151	0.132778756896419	0.25528818475969	-0.00736072014316154	0.301391415390618	-0.259984394395714	0.462094437346894	0.392295052965057	0.14013947703958
HM152	0.121064171502104	0.249549356581039	0.0698143699503075	0.26625983490214	0.0744811939089727	0.406819437985159	0.370609687269667	0.0512498015517963
HM153	-0.0386745478294744	0.233899445546059	0.0827855252327024	0.28495198116204	0.25746695955326	0.480744381637646	0.364172215970917	-0.121460073062177
HM156	0.0157496989574292	0.257846394012122	0.168824785408605	0.27557640823168	-0.18296787978395	0.438291218975803	0.375614055530047	-0.153075086451175
HM162	0.0557633641065019	0.232048040499454	-0.132021184692797	0.28463552875764	0.237032364118067	0.435381547216155	0.373598942608588	0.187784548799299
HM167	0.219920955300581	0.243931845542194	-0.337441594487787	0.295352001706645	0.191401062932916	0.418896328602008	0.391950035825126	0.557362549788368
HM168	-0.424206316495724	0.293023089897623	-0.349263406897058	0.34896118445204	-0.576505993317155	0.517115278633239	0.474683221877386	-0.0749429095986655
HM170	0.673622299575237	0.24658499864317	0.839786525962307	0.289623676826997	-1.22079939731211	0.541374228725721	0.380110695470587	-0.16616422638707
HM176	0.0208144473406365	0.241262868466461	0.0719899118172915	0.266340288903259	0.0535502658494241	0.432708505388768	0.363484574393008	-0.051175464476655
HM180	-0.173221391701327	0.273164001577199	-0.193691639427829	0.275109775025192	0.251595925897591	0.418607114240357	0.373172033824843	0.0204702477265013
HM184	0.218634584563507	0.235787773200431	-0.152167523340263	0.276354130242494	0.539035115910828	0.400877397463951	0.354446329509744	0.37080210790377
HM185	-0.296457323004307	0.276233852680117	-0.154655029701381	0.315728318389962	-0.792388327586544	0.533398923601386	0.418216864074317	-0.141802293302926
HM186	0.0430207585833955	0.232295949437318	0.0387629566614184	0.255039183546126	0.0106908258700224	0.397599634698565	0.354264985938475	0.00425780192197715
HM189	0.332330381425217	0.268870429759715	0.322992712654233	0.270078718155239	0.214496180093259	0.433479743686506	0.370545154978688	0.00933766877098358
HM190	0.219000581258574	0.284246058565569	-0.165382229850534	0.262741313253218	-0.224963879855576	0.420666671058179	0.384834412266224	0.384382811109108
HM195	-0.206465194452528	0.279910289482065	-0.180832681902096	0.301268052588903	-0.0798111802894432	0.431823334160683	0.402872492155457	-0.0256325125504316
HM206	0.214627458982957	0.237238304219852	0.0453388398140755	0.273999509809755	0.0966462463317847	0.404111339871511	0.364382479582967	0.169288619168881
